# Supplementary material for: Gut resistome of NSCLC patients treated with immunotherapy
Source: Front Genet. 2024 Aug 7;15:1378900. doi: 10.3389/fgene.2024.1378900 (PMC11335565; doi:10.3389/fgene.2024.1378900)
Supplement: Supplementary file 1 [file Table1.XLSX]

## Sheet: Samples metadata
Sample no.	Response to immunotherapy	Antibiotic therapy (up to 4 weeks before the start of immunotherapy): 0 - absent 1 - present,	Antibiotics during immunotherapy: 0 - absent 1 - present,	Age	Gender
230321_6836	PD	1	0	53	Male
230321_6837	PD	0	0	66	Male
230321_6838	SD	0	1	67	Male
230321_6839	PD	0	0	71	Female
230321_6840	PR	0	0	55	Male
230321_6841	PD	0	0	76	Male
230321_6842	PR	0	0	52	Male
230321_6843	SD	1	0	60	Male
230321_6844	PR	0	1	61	Female
230616_7427	PD	0	1	68	Male
230616_7428	PR	1	0	63	Male
230616_7429	PD	0	1	69	Female
230616_7430	PD	0	0	49	Female
230616_7431	PD	0	1	65	Female
230616_7432	SD	0	1	48	Female
230616_7433	PD	0	0	68	Male
230629_7588	PR	1	0	68	Female
230629_7589	PR	1	0	70	Male
230629_7590	PR	0	1	61	Male
230629_7591	PR	0	0	58	Male
230629_7592	PR	0	0	66	Male
230629_7593	SD	1	1	69	Male
230629_7594	SD	0	0	69	Female
230629_7595	PD	0	0	66	Male
230629_7596	PD	0	1	61	Female
230629_7597	SD	0	0	65	Female
230629_7598	SD	0	1	69	Male
230629_7599	PR	1	0	68	Male
230629_7600	PR	0	1	52	Female
230629_7601	PD	0	0	64	Male

## Sheet: Type
Sample no.	The number of reads assisted with specific resistance type (according to CARS database classification)
	Biocides	Drugs	Metals	Multi-compound
230321_6836	0	5850440	0	1832
230321_6837	0	19374849	0	0
230321_6838	0	15039791	0	0
230321_6839	0	21169979	0	10887
230321_6840	100	9494619	0	0
230321_6841	0	11580238	0	97242
230321_6842	0	19569131	0	1792718
230321_6843	0	11464125	0	0
230321_6844	0	15412432	0	7
230616_7427	0	9106150	0	41264
230616_7428	0	17605340	98	3470734
230616_7429	0	32304628	0	1174
230616_7430	0	20945844	0	0
230616_7431	6	25507384	0	33555
230616_7432	0	25778084	0	185
230616_7433	26	23272189	0	0
230629_7588	0	34025616	0	5560
230629_7589	0	13118978	0	0
230629_7590	0	13649864	0	0
230629_7591	0	11823843	0	272
230629_7592	0	13325306	0	29956
230629_7593	0	11921186	0	46869
230629_7594	8	16099932	0	0
230629_7595	4	16143317	0	0
230629_7596	134	18498579	3	23073
230629_7597	0	17739195	0	0
230629_7598	0	17301355	0	0
230629_7599	24	12813261	2	0
230629_7600	0	6910718	0	0
230629_7601	31	18540179	0	6310

## Sheet: Mechanism
Sample no.	The number of reads assisted with specific resistance mechanism (CARS database classification)
	16S rRNA methyltransferases	23S rRNA methyltransferases	Aminoglycoside N-acetyltransferases	Aminoglycoside O-nucleotidyltransferases	Aminoglycoside O-phosphotransferases	Aminoglycoside-resistant 16S ribosomal subunit protein	Arsenic resistance protein	Biocide and metal resistance protein	Bleomycin resistance protein	Cationic peptide-resistant 16S ribosomal subunit protein	Chloramphenicol acetyltransferases	Class A betalactamases	Class B betalactamases	Class C betalactamase regulator	Class C betalactamases	Class D betalactamases	Colistin phosphoethanolamine transferase	Copper resistance regulator	Dihydrofolate reductase	Drug and biocide and metal resistance regulator	Drug and biocide RND efflux pumps	Drug and biocide RND efflux regulator	Drug and biocide SMR efflux pumps	EF-Tu inhibition	Fluoroquinolone-resistant DNA topoisomerases	Fosfomycin thiol transferases	Lincosamide nucleotidyltransferases	Macrolide esterases	Macrolide phosphotransferases	Macrolide-resistant 23S rRNA mutation	MDR 23S ribosomal RNA methyltransferase	MDR acetyltransferase	MLS resistance ABC efflux pumps	MLS resistance MFS efflux pumps	Multi-biocide SMR efflux pump	Multi-drug ABC efflux pumps	Mupirocin-resistant isoleucyl-tRNA synthetase	nim nitroimidazole reductase	Oxazolidinone-resistant 23S rRNA mutation	Penicillin binding protein	Penicillin binding protein regulator	peroxide resistance protein	Phenicol resistance MFS efflux pumps	Quinolone resistance protein Qnr	Ribosomal zinc-binding protein	Rifampin ADP-ribosyltransferase Arr	Rifampin-resistant beta-subunit of RNA polymerase RpoB	Streptothricin acetyltransferase	Sulfonamide-resistant dihydropteroate synthases
230321_6836	410	387577	1034	93628	6040	0	0	0	0	0	12074	92149	0	1156	22295	0	0	0	15295	0	1829	0	3	0	0	609	97883	0	0	0	0	0	2883	45651	0	0	0	0	0	0	0	0	34	22302	0	0	0	3609	573
230321_6837	1064	999553	247971	192296	338564	0	0	0	0	0	963684	1267599	0	1380	27928	0	0	0	120141	0	0	0	0	0	0	131	153999	0	0	665	169369	0	1151	264991	0	74	0	0	0	0	0	0	0	0	0	0	0	5036	0
230321_6838	0	542613	39	504473	166944	0	0	0	0	0	27116	347791	0	333	6586	0	0	0	220623	0	0	0	0	0	0	0	602334	0	3010	546	1990	0	351679	605071	0	66	0	0	0	0	0	0	0	0	0	0	0	56765	3212
230321_6839	0	2102377	24302	416508	24854	0	0	0	0	0	5915	484175	0	3	72070	179737	0	0	14744	0	10887	0	0	0	0	8041	85152	0	2380	179	0	297	1569471	2172761	0	0	0	0	0	0	0	0	0	17768	0	1198	0	6420	0
230321_6840	87	920430	818	459900	4129	0	0	0	0	0	13608	1506100	0	11996	166356	0	0	0	77714	0	0	0	0	0	0	13	253399	0	0	0	0	0	21322	575726	100	2595	0	1452	0	0	0	0	0	0	0	0	0	766	0
230321_6841	0	607494	0	127960	69781	0	0	0	12	0	71443	543066	0	4533	151788	592	50	0	73079	0	97242	0	0	0	0	30962	31884	0	0	0	0	0	7531	71702	0	284	0	0	0	0	0	0	45166	0	0	0	0	11372	24004
230321_6842	0	2308451	6521	94020	2985477	151	0	0	0	0	87261	1496334	0	231	28368	0	0	0	43971	0	1792718	0	0	0	0	574784	227873	0	0	371	3745	0	343468	1152330	0	0	0	0	0	0	0	0	0	0	0	0	0	17301	3232
230321_6843	0	460902	34	129059	20699	0	0	0	0	0	3323	891010	0	437	6903	2288	0	0	253698	0	0	0	0	0	0	136	388385	0	0	0	5929	0	1292	1208686	0	206	0	0	0	0	747	0	135	0	0	0	0	12938	602
230321_6844	0	1517927	15080	875081	279965	0	0	0	0	0	393	784337	0	93	97533	70	1089	0	212950	0	0	0	7	0	0	4	169398	0	579	361	0	0	980334	620264	0	111809	0	0	0	0	0	0	141464	48998	0	0	0	154972	2636
230616_7427	106	1718890	402086	288037	546905	242	0	0	0	0	6882	181226	14091	57	367961	62305	0	0	202395	0	41264	0	0	0	0	32858	38125	0	219	1250	5228	0	159447	167373	0	7091	0	0	0	0	0	0	23	34572	0	0	0	10503	27
230616_7428	835	574427	103254	164758	32188	676	98	0	0	157	5790	4582474	0	0	102143	17634	0	0	40884	0	3470710	24	0	42	46	1117374	97530	0	211	793	1705	0	30163	738330	0	2811	0	998	0	0	228	0	0	233	0	0	55	7406	6536
230616_7429	0	4002038	2203	65164	17050	0	0	0	0	0	49234	3041583	0	5	6769	429	0	0	53116	0	1174	0	0	0	0	1412	145211	0	0	0	424376	0	3099117	5026576	0	0	0	300	0	0	0	0	0	0	0	0	0	8866	143
230616_7430	0	1047389	1174	259224	217748	0	0	0	16	0	2477	621210	0	118	2670	5470	0	0	6405	0	0	0	0	0	0	6	209746	0	66	497	0	0	156583	399676	0	17314	60	0	0	0	70	0	106	0	0	0	0	173003	0
230616_7431	0	3820397	114229	1446566	279422	217	0	0	48	0	79984	1123818	0	14716	470884	1829	0	0	640007	4	33551	0	0	0	0	23934	441896	0	1566	508	0	76	964263	1864347	6	496632	0	163	0	1779	1429	0	4663	989057	101	0	0	97991	81701
230616_7432	0	2138977	17937	287937	170748	0	0	0	0	0	247664	2360538	0	0	48	20292	0	0	32667	0	185	0	0	0	0	151	388960	0	49	1141	0	0	1044647	3503953	0	167	0	0	0	0	0	0	47830	0	0	0	0	24180	27489
230616_7433	0	1128602	40674	514782	159228	106	0	0	0	95	19197	171992	0	16176	364651	3173	0	0	456934	0	0	0	0	0	0	0	338715	0	1045	133	0	0	34748	600982	26	113	0	0	0	0	0	0	0	0	0	0	0	88726	1013
230629_7588	0	3858857	91	1241710	347785	0	0	0	0	0	174919	10058781	0	6244	134376	260	0	0	8617	0	5560	0	0	0	0	2667	463627	0	329	0	0	0	97598	2494042	0	0	0	0	0	0	0	0	247	1853	0	0	0	216259	6648
230629_7589	0	2653864	0	602764	28138	0	0	0	0	0	5661	266804	0	221	10219	0	0	0	14200	0	0	0	0	0	0	11	18308	0	0	242	353	0	3815	135405	0	57	0	0	0	0	0	0	0	1513	0	0	0	20158	0
230629_7590	0	2058489	90	427109	55980	0	0	0	0	0	166393	659267	0	90	1796	7588	0	0	188246	0	0	0	0	0	0	14	224947	0	0	0	66969	0	192389	1272977	0	20	0	0	0	0	0	0	0	0	119	0	0	17587	22
230629_7591	0	776559	0	73627	0	0	0	0	0	0	27744	21241	0	0	0	0	0	0	58600	0	272	0	0	0	0	245	9973	0	0	0	19893	0	25220	49325	0	384	0	0	0	0	0	0	0	0	0	0	0	0	4963
230629_7592	0	607644	1586859	231400	56662	0	0	0	0	0	209253	127705	0	836	96738	33249	0	0	126490	0	29956	0	0	0	106	13104	79599	0	0	799	0	0	3226183	360262	0	171	0	0	462	0	0	0	0	21209	0	0	0	2432	5167
230629_7593	573	1124063	68588	191750	76999	0	0	0	0	0	26529	172403	0	8	151	0	0	0	47492	0	46869	0	0	0	0	0	317250	0	0	0	0	0	1279842	2961306	0	0	0	0	0	0	0	0	0	0	0	0	0	53488	0
230629_7594	811	1473382	17333	247278	390264	0	0	0	0	0	5742	109582	0	12728	335675	19637	0	0	499665	0	0	0	0	0	0	0	28369	0	0	537	0	0	69968	153980	8	71	0	0	0	0	128	0	0	0	0	0	0	549	0
230629_7595	0	1162620	21642	597005	81479	0	0	0	0	0	190273	1260852	0	4534	106667	0	0	0	105010	0	0	0	0	0	0	0	501875	0	0	0	0	0	622460	1429888	4	185	0	0	0	0	0	0	0	0	0	0	0	21148	4161
230629_7596	65	1671587	14906	1194525	260744	0	0	3	18	49	16804	717225	0	37588	843708	12479	0	3	421162	0	22917	0	153	0	0	1082	329554	0	79902	105	5705	0	240355	941452	134	0	0	0	0	0	991	0	0	0	10	0	0	149883	506547
230629_7597	0	2818271	4217	590693	103320	0	0	0	0	0	131460	436608	0	0	0	54525	0	0	258940	0	0	0	0	0	0	0	424174	0	0	0	0	0	327091	1430296	0	871	0	0	0	0	0	0	0	0	0	0	0	20706	29541
230629_7598	0	2973023	843	348795	350119	0	0	0	0	0	230520	1217969	0	312	6025	76594	0	0	15789	0	0	0	0	0	0	0	387338	0	0	0	0	0	1679	821700	0	0	0	0	0	0	0	0	16502	702	0	0	0	5172	178084
230629_7599	0	1417953	3240	627841	227563	0	0	0	0	0	367	401184	0	21124	414937	63886	0	2	10710	0	0	0	0	0	0	0	6374	0	0	51	4417	0	203745	290108	21	324	0	0	0	0	0	3	0	666497	0	0	0	8645	7613
230629_7600	0	621090	0	145746	9614	0	0	0	0	0	85016	429842	0	81	1392	0	0	0	7817	0	0	0	0	0	0	0	36301	0	0	0	0	0	6831	110421	0	83	0	0	0	0	0	0	0	0	0	0	0	2469	419
230629_7601	41215	466044	780	1216420	383016	0	0	0	0	0	43433	545014	0	6761	470854	2235	0	0	10666	0	6310	0	0	0	0	6232	135035	550	28	401	0	0	78973	370795	31	3132	0	5792	0	0	37	0	2263	0	0	0	0	124863	1577
[truncated: 20 more columns]

## Sheet: Gene group
Sample no.	The number of reads assisted with specific resistance gene group (CARS database classification)
	A16S,RequiresSNPConfirmation	AAC3,	AAC6-PRIME,	ACC,	ACI,	ACRB,	ACT,	AMPC,	AMPCR,RequiresSNPConfirmation	ANT2-DPRIME,	ANT3-DPRIME,	ANT4-PRIME,	ANT6,	ANT9,	APH2-DPRIME,	APH3-DPRIME,	APH3-PRIME,	APH4,	APH6,	APMA,	ARR,	BHSA,	BLAC,	BLAEC,	BLAI,	BLAPLA,	BLAR,	BLAZ,	BLE,	BRP,	CAP16S,RequiresSNPConfirmation	CARB,	CAT,	CATA,	CATB,RequiresSNPConfirmation	CATP,RequiresSNPConfirmation	CATS,	CBLA,	CEPA,	CFR,	CFRB,	CFX,	CKO,	CLBD,	CMLA,	CMX,	CMY,	CPRR,	CPXAR,
	Drugs|Aminoglycosides|Aminoglycoside-resistant_16S_ribosomal_subunit_protein|A16S|RequiresSNPConfirmation,Drugs,Aminoglycosides,Aminoglycoside-resistant 16S ribosomal subunit protein,A16S,RequiresSNPConfirmation	Drugs|Aminoglycosides|Aminoglycoside_N-acetyltransferases|AAC3,Drugs,Aminoglycosides,Aminoglycoside N-acetyltransferases,AAC3,	Drugs|Aminoglycosides|Aminoglycoside_N-acetyltransferases|AAC6-PRIME,Drugs,Aminoglycosides,Aminoglycoside N-acetyltransferases,AAC6-PRIME,	Drugs|betalactams|Class_C_betalactamases|ACC,Drugs,betalactams,Class C betalactamases,ACC,	Drugs|betalactams|Class_A_betalactamases|ACI,Drugs,betalactams,Class A betalactamases,ACI,	Multi-compound|Drug_and_biocide_resistance|Drug_and_biocide_RND_efflux_pumps|ACRB,Multi-compound,Drug and biocide resistance,Drug and biocide RND efflux pumps,ACRB,	Drugs|betalactams|Class_C_betalactamases|ACT,Drugs,betalactams,Class C betalactamases,ACT,	Drugs|betalactams|Class_C_betalactamases|AMPC,Drugs,betalactams,Class C betalactamases,AMPC,	Drugs|betalactams|Class_C_betalactamase_regulator|AMPCR|RequiresSNPConfirmation,Drugs,betalactams,Class C betalactamase regulator,AMPCR,RequiresSNPConfirmation	Drugs|Aminoglycosides|Aminoglycoside_O-nucleotidyltransferases|ANT2-DPRIME,Drugs,Aminoglycosides,Aminoglycoside O-nucleotidyltransferases,ANT2-DPRIME,	Drugs|Aminoglycosides|Aminoglycoside_O-nucleotidyltransferases|ANT3-DPRIME,Drugs,Aminoglycosides,Aminoglycoside O-nucleotidyltransferases,ANT3-DPRIME,	Drugs|Aminoglycosides|Aminoglycoside_O-nucleotidyltransferases|ANT4-PRIME,Drugs,Aminoglycosides,Aminoglycoside O-nucleotidyltransferases,ANT4-PRIME,	Drugs|Aminoglycosides|Aminoglycoside_O-nucleotidyltransferases|ANT6,Drugs,Aminoglycosides,Aminoglycoside O-nucleotidyltransferases,ANT6,	Drugs|Aminoglycosides|Aminoglycoside_O-nucleotidyltransferases|ANT9,Drugs,Aminoglycosides,Aminoglycoside O-nucleotidyltransferases,ANT9,	Drugs|Aminoglycosides|Aminoglycoside_O-phosphotransferases|APH2-DPRIME,Drugs,Aminoglycosides,Aminoglycoside O-phosphotransferases,APH2-DPRIME,	Drugs|Aminoglycosides|Aminoglycoside_O-phosphotransferases|APH3-DPRIME,Drugs,Aminoglycosides,Aminoglycoside O-phosphotransferases,APH3-DPRIME,	Drugs|Aminoglycosides|Aminoglycoside_O-phosphotransferases|APH3-PRIME,Drugs,Aminoglycosides,Aminoglycoside O-phosphotransferases,APH3-PRIME,	Drugs|Aminoglycosides|Aminoglycoside_O-phosphotransferases|APH4,Drugs,Aminoglycosides,Aminoglycoside O-phosphotransferases,APH4,	Drugs|Aminoglycosides|Aminoglycoside_O-phosphotransferases|APH6,Drugs,Aminoglycosides,Aminoglycoside O-phosphotransferases,APH6,	Drugs|Aminoglycosides|Aminoglycoside_N-acetyltransferases|APMA,Drugs,Aminoglycosides,Aminoglycoside N-acetyltransferases,APMA,	Drugs|Rifampin|Rifampin_ADP-ribosyltransferase_Arr|ARR,Drugs,Rifampin,Rifampin ADP-ribosyltransferase Arr,ARR,	Metals|Copper_resistance|Copper_resistance_regulator|BHSA,Metals,Copper resistance,Copper resistance regulator,BHSA,	Drugs|betalactams|Class_C_betalactamases|BLAC,Drugs,betalactams,Class C betalactamases,BLAC,	Drugs|betalactams|Class_C_betalactamases|BLAEC,Drugs,betalactams,Class C betalactamases,BLAEC,	Drugs|betalactams|Penicillin_binding_protein_regulator|BLAI,Drugs,betalactams,Penicillin binding protein regulator,BLAI,	Drugs|betalactams|Class_B_betalactamases|BLAPLA,Drugs,betalactams,Class B betalactamases,BLAPLA,	Drugs|betalactams|Penicillin_binding_protein_regulator|BLAR,Drugs,betalactams,Penicillin binding protein regulator,BLAR,	Drugs|betalactams|Class_A_betalactamases|BLAZ,Drugs,betalactams,Class A betalactamases,BLAZ,	Drugs|Glycopeptides|Bleomycin_resistance_protein|BLE,Drugs,Glycopeptides,Bleomycin resistance protein,BLE,	Drugs|Glycopeptides|Bleomycin_resistance_protein|BRP,Drugs,Glycopeptides,Bleomycin resistance protein,BRP,	Drugs|Cationic_antimicrobial_peptides|Cationic_peptide-resistant_16S_ribosomal_subunit_protein|CAP16S|RequiresSNPConfirmation,Drugs,Cationic antimicrobial peptides,Cationic peptide-resistant 16S ribosomal subunit protein,CAP16S,RequiresSNPConfirmation	Drugs|betalactams|Class_A_betalactamases|CARB,Drugs,betalactams,Class A betalactamases,CARB,	Drugs|Phenicol|Chloramphenicol_acetyltransferases|CAT,Drugs,Phenicol,Chloramphenicol acetyltransferases,CAT,	Drugs|Phenicol|Chloramphenicol_acetyltransferases|CATA,Drugs,Phenicol,Chloramphenicol acetyltransferases,CATA,	Drugs|Phenicol|Chloramphenicol_acetyltransferases|CATB|RequiresSNPConfirmation,Drugs,Phenicol,Chloramphenicol acetyltransferases,CATB,RequiresSNPConfirmation	Drugs|Phenicol|Chloramphenicol_acetyltransferases|CATP|RequiresSNPConfirmation,Drugs,Phenicol,Chloramphenicol acetyltransferases,CATP,RequiresSNPConfirmation	Drugs|Phenicol|Chloramphenicol_acetyltransferases|CATS,Drugs,Phenicol,Chloramphenicol acetyltransferases,CATS,	Drugs|betalactams|Class_A_betalactamases|CBLA,Drugs,betalactams,Class A betalactamases,CBLA,	Drugs|betalactams|Class_A_betalactamases|CEPA,Drugs,betalactams,Class A betalactamases,CEPA,	Drugs|MLS|23S_rRNA_methyltransferases|CFR,Drugs,MLS,23S rRNA methyltransferases,CFR,	Drugs|Multi-drug_resistance|MDR_23S_ribosomal_RNA_methyltransferase|CFRB,Drugs,Multi-drug resistance,MDR 23S ribosomal RNA methyltransferase,CFRB,	Drugs|betalactams|Class_A_betalactamases|CFX,Drugs,betalactams,Class A betalactamases,CFX,	Drugs|betalactams|Class_A_betalactamases|CKO,Drugs,betalactams,Class A betalactamases,CKO,	Drugs|Multi-drug_resistance|MDR_23S_ribosomal_RNA_methyltransferase|CLBD,Drugs,Multi-drug resistance,MDR 23S ribosomal RNA methyltransferase,CLBD,	Drugs|Phenicol|Phenicol_resistance_MFS_efflux_pumps|CMLA,Drugs,Phenicol,Phenicol resistance MFS efflux pumps,CMLA,	Drugs|Phenicol|Phenicol_resistance_MFS_efflux_pumps|CMX,Drugs,Phenicol,Phenicol resistance MFS efflux pumps,CMX,	Drugs|betalactams|Class_C_betalactamases|CMY,Drugs,betalactams,Class C betalactamases,CMY,	Drugs|Lipopeptides|Colistin_phosphoethanolamine_transferase|CPRR,Drugs,Lipopeptides,Colistin phosphoethanolamine transferase,CPRR,	Multi-compound|Drug_and_biocide_resistance|Drug_and_biocide_RND_efflux_regulator|CPXAR,Multi-compound,Drug and biocide resistance,Drug and biocide RND efflux regulator,CPXAR,
230321_6836	0	452	582	0	0	0	1306	3425	1156	0	116	0	80758	12754	2386	3276	378	0	0	0	0	0	0	17564	0	0	0	0	0	0	0	29	123	11827	0	124	0	1084	0	0	0	90759	0	0	34	0	0	0	0
230321_6837	0	0	247971	0	0	0	602	1834	1380	0	0	0	167534	24762	314445	24119	0	0	0	0	0	0	0	25492	0	0	0	0	0	0	0	0	7132	955527	0	0	1025	640936	0	1112	101807	622010	0	67562	0	0	0	0	0
230321_6838	0	0	39	0	0	0	0	6586	333	0	1491	0	313446	189536	62155	98702	2693	0	3394	0	0	0	0	0	0	0	0	0	0	0	0	0	104	24645	0	0	2367	40871	0	14785	1990	306874	0	0	0	0	0	0	0
230321_6839	0	2659	21643	0	0	0	35918	0	3	0	2219	0	308382	105907	11192	13662	0	0	0	0	1198	0	0	0	0	0	0	0	0	0	0	0	220	1137	508	0	4050	30961	0	2243	0	453127	0	0	0	0	36152	0	0
230321_6840	0	0	818	0	0	0	0	12570	11996	0	16	0	455429	4455	2657	1472	0	0	0	0	0	0	0	153786	0	0	0	0	0	0	0	0	0	13409	0	0	199	5352	709819	5808	0	790929	0	0	0	0	0	0	0
230321_6841	0	0	0	0	0	624	0	110663	4533	0	0	0	107979	19981	9175	39025	273	0	21308	0	0	0	0	40877	0	0	0	0	12	0	0	0	8806	62485	0	0	152	119969	0	1024	0	406399	0	0	0	84	0	50	0
230321_6842	82	0	6521	0	0	0	21963	236	231	0	0	0	83579	10441	1173778	1805388	3072	0	3239	0	0	0	0	6169	0	0	0	0	0	0	0	0	1073	86188	0	0	0	7738	0	107	2336	1113524	0	1409	0	0	0	0	0
230321_6843	0	0	34	0	0	0	24	1292	437	0	0	0	90084	38975	8705	11803	0	0	191	0	0	0	0	5270	121	0	626	339	0	0	0	0	1704	801	0	0	818	68668	2237	3315	3539	819766	0	2390	135	0	317	0	0
230321_6844	0	904	14176	0	0	0	0	164	93	0	1745	1161	630555	241620	114863	159221	5068	0	813	0	0	0	0	1911	0	0	0	0	0	0	0	0	0	210	183	0	0	219938	45803	17590	0	518596	0	0	2476	0	95458	0	0
230616_7427	137	0	402086	8276	0	0	38927	428	57	0	0	0	224988	63049	485621	61182	0	0	102	0	0	0	91	2150	0	14091	0	0	0	0	0	0	1079	5506	0	297	0	62070	4846	231511	5228	64355	0	0	0	23	313498	0	0
230616_7428	320	0	0	0	4310	0	36009	0	0	0	5805	148	111360	47445	7834	18205	0	0	6149	103254	0	0	0	0	43	0	185	0	0	0	157	0	2760	2065	0	0	965	147461	0	48537	1274	3814568	0	431	0	0	66134	0	24
230616_7429	0	0	2203	0	0	0	6580	0	5	0	0	0	52841	12323	8440	8457	8	0	145	0	0	0	0	189	0	0	0	0	0	0	0	0	26	41346	0	7862	0	158001	0	1794	330167	2883582	0	94209	0	0	0	0	0
230616_7430	0	0	1174	0	0	0	0	328	118	0	0	32	242065	17127	90374	127233	81	0	60	0	0	0	0	2003	11	0	59	0	16	0	0	0	0	2371	0	0	106	4891	0	18981	0	616305	0	0	0	106	339	0	0
230616_7431	68	1355	112874	0	0	0	107781	40953	14716	0	0	218	1005176	441172	65569	146722	0	0	67131	0	0	0	0	322150	177	0	1195	356	30	18	0	0	1052	44002	25606	9324	0	33534	0	560329	0	1006031	0	0	0	0	0	0	0
230616_7432	0	17388	36	0	0	0	48	0	0	0	0	0	261002	26935	36748	84755	0	22960	26285	513	0	0	0	0	0	0	0	0	0	0	0	0	48	247490	0	0	126	381876	0	20938	0	1978138	0	0	0	0	0	0	0
230616_7433	0	0	40674	0	0	0	0	95729	16176	68	79	0	408790	105845	81025	78071	132	0	0	0	0	0	0	268922	0	0	0	0	0	0	95	0	39	389	0	15825	2944	116272	55720	410251	0	0	0	0	0	0	0	0	0
230629_7588	0	0	91	0	0	0	78	538	6244	0	14	0	1108659	133037	131630	212168	315	0	3672	0	0	0	0	133760	0	0	0	0	0	0	0	0	1310	167138	0	6242	229	84796	28397	42298	0	9930889	67	0	47	173	0	0	0
230629_7589	0	0	0	0	0	0	0	0	221	0	0	0	597999	4765	11101	17037	0	0	0	0	0	0	0	4259	0	0	0	0	0	0	0	0	0	5623	0	0	38	5680	0	2728	273	261124	0	80	0	0	5960	0	0
230629_7590	0	0	90	0	0	0	0	288	90	0	0	0	245591	181518	24208	31772	0	0	0	0	0	0	0	1469	0	0	0	0	0	0	0	0	2617	163760	16	0	0	108453	0	471799	39545	550814	0	27424	0	0	39	0	0
230629_7591	0	0	0	0	0	0	0	0	0	0	0	0	67386	6241	0	0	0	0	0	0	0	0	0	0	0	0	0	0	0	0	0	0	0	5694	0	394	21656	3794	0	240362	15849	17447	0	4044	0	0	0	0	0
230629_7592	0	2808	1584051	0	0	0	80046	2385	836	0	1500	0	218373	11527	19861	35200	45	0	1556	0	0	0	0	14307	0	0	0	0	0	0	0	0	1474	207286	0	0	493	23675	0	34255	0	96465	0	0	0	0	0	0	0
230629_7593	0	0	68588	0	0	0	0	23	8	0	0	0	182285	9465	32448	44462	89	0	0	0	0	0	0	128	0	0	0	0	0	0	0	0	197	26332	0	0	0	111926	0	6958	0	13	0	0	0	0	0	0	0
230629_7594	0	0	17333	0	0	0	0	81391	12728	0	156346	0	88183	2749	157989	232246	29	0	0	0	0	0	0	254284	24	0	104	0	0	0	0	0	732	64	0	0	4946	885	0	925	0	56797	0	0	0	0	0	0	0
230629_7595	0	0	21642	0	0	0	0	568	4534	0	10703	0	536946	49356	50456	26903	0	0	4120	0	0	0	0	106099	0	0	0	0	0	0	0	0	3723	173957	0	45	12548	267679	85965	4116	0	906841	0	0	0	0	0	0	0
230629_7596	0	14906	0	0	121859	0	0	117478	37588	0	647786	0	415987	130752	40013	144972	0	0	75759	0	0	3	0	726099	155	0	836	36	18	0	49	0	5084	11635	0	0	85	13243	233952	93200	4074	239678	0	1631	0	0	131	0	0
230629_7597	0	0	4217	0	0	0	0	0	0	0	0	0	519389	71304	24808	52812	0	0	25700	0	0	0	0	0	0	0	0	0	0	0	0	0	1967	123139	0	6190	164	91522	0	237610	0	345086	0	0	0	0	0	0	0
230629_7598	0	0	0	0	0	0	0	1551	312	0	0	0	325053	23742	17030	185183	0	0	147906	843	0	0	0	4474	0	0	0	0	0	0	0	0	2134	228102	0	284	0	137272	0	189511	0	1080608	0	0	0	0	0	0	0
230629_7599	0	0	3240	0	0	0	0	24408	21124	0	32	0	617446	10363	96188	131375	0	0	0	0	0	2	0	390529	0	0	0	0	0	0	0	0	0	56	0	298	13	30870	0	6380	2897	105560	0	1520	0	0	0	0	0
230629_7600	0	0	0	0	15798	0	0	1392	81	0	0	0	140882	4864	3861	5753	0	0	0	0	0	0	0	0	0	0	0	0	0	0	0	0	66309	18160	0	0	547	31761	0	38890	0	382283	0	0	0	0	0	0	0
230629_7601	0	0	578	0	154904	0	30521	50818	6761	1451	237	0	1068525	146207	133961	246057	943	0	2055	202	0	0	0	389515	37	0	0	0	0	0	0	0	323	4321	0	38789	0	5943	331229	105642	0	52938	0	0	0	2263	0	0	0
[truncated: 163 more columns]

## Sheet: Gene
Sample no.	The number of reads assisted with specific resistance gene (CARS database classification)
	MEG_1000|Drugs|Aminoglycosides|Aminoglycoside_O-nucleotidyltransferases|ANT6	MEG_1003|Drugs|Aminoglycosides|Aminoglycoside_O-nucleotidyltransferases|ANT9	MEG_1004|Drugs|Aminoglycosides|Aminoglycoside_O-nucleotidyltransferases|ANT9	MEG_1008|Drugs|Aminoglycosides|Aminoglycoside_O-phosphotransferases|APH2-DPRIME	MEG_1010|Drugs|Aminoglycosides|Aminoglycoside_O-phosphotransferases|APH2-DPRIME	MEG_1011|Drugs|Aminoglycosides|Aminoglycoside_O-phosphotransferases|APH2-DPRIME	MEG_1012|Drugs|Aminoglycosides|Aminoglycoside_O-phosphotransferases|APH2-DPRIME	MEG_1013|Drugs|Aminoglycosides|Aminoglycoside_O-phosphotransferases|APH2-DPRIME	MEG_1014|Drugs|Aminoglycosides|Aminoglycoside_O-phosphotransferases|APH2-DPRIME	MEG_1016|Drugs|Aminoglycosides|Aminoglycoside_O-phosphotransferases|APH2-DPRIME	MEG_1018|Drugs|Aminoglycosides|Aminoglycoside_O-phosphotransferases|APH2-DPRIME	MEG_1019|Drugs|Aminoglycosides|Aminoglycoside_O-phosphotransferases|APH3-DPRIME	MEG_1022|Drugs|Aminoglycosides|Aminoglycoside_O-phosphotransferases|APH3-DPRIME	MEG_1023|Drugs|Aminoglycosides|Aminoglycoside_O-phosphotransferases|APH3-DPRIME	MEG_1024|Drugs|Aminoglycosides|Aminoglycoside_O-phosphotransferases|APH3-DPRIME	MEG_1025|Drugs|Aminoglycosides|Aminoglycoside_O-phosphotransferases|APH3-DPRIME	MEG_1026|Drugs|Aminoglycosides|Aminoglycoside_O-phosphotransferases|APH3-DPRIME	MEG_1027|Drugs|Aminoglycosides|Aminoglycoside_O-phosphotransferases|APH3-DPRIME	MEG_1028|Drugs|Aminoglycosides|Aminoglycoside_O-phosphotransferases|APH3-DPRIME	MEG_1029|Drugs|Aminoglycosides|Aminoglycoside_O-phosphotransferases|APH3-DPRIME	MEG_1030|Drugs|Aminoglycosides|Aminoglycoside_O-phosphotransferases|APH3-DPRIME	MEG_1034|Drugs|Aminoglycosides|Aminoglycoside_O-phosphotransferases|APH3-DPRIME	MEG_1038|Drugs|Aminoglycosides|Aminoglycoside_O-phosphotransferases|APH3-DPRIME	MEG_1039|Drugs|Aminoglycosides|Aminoglycoside_O-phosphotransferases|APH3-DPRIME	MEG_1040|Drugs|Aminoglycosides|Aminoglycoside_O-phosphotransferases|APH3-DPRIME	MEG_1041|Drugs|Aminoglycosides|Aminoglycoside_O-phosphotransferases|APH3-DPRIME	MEG_1044|Drugs|Aminoglycosides|Aminoglycoside_O-phosphotransferases|APH3-DPRIME	MEG_1045|Drugs|Aminoglycosides|Aminoglycoside_O-phosphotransferases|APH3-DPRIME	MEG_1046|Drugs|Aminoglycosides|Aminoglycoside_O-phosphotransferases|APH3-DPRIME	MEG_1052|Drugs|Aminoglycosides|Aminoglycoside_O-phosphotransferases|APH3-DPRIME	MEG_1053|Drugs|Aminoglycosides|Aminoglycoside_O-phosphotransferases|APH3-DPRIME	MEG_1054|Drugs|Aminoglycosides|Aminoglycoside_O-phosphotransferases|APH3-DPRIME	MEG_1055|Drugs|Aminoglycosides|Aminoglycoside_O-phosphotransferases|APH3-DPRIME	MEG_1057|Drugs|Aminoglycosides|Aminoglycoside_O-phosphotransferases|APH3-DPRIME	MEG_1058|Drugs|Aminoglycosides|Aminoglycoside_O-phosphotransferases|APH3-DPRIME	MEG_1061|Drugs|Aminoglycosides|Aminoglycoside_O-phosphotransferases|APH3-PRIME	MEG_1065|Drugs|Aminoglycosides|Aminoglycoside_O-phosphotransferases|APH3-PRIME	MEG_1069|Drugs|Aminoglycosides|Aminoglycoside_O-phosphotransferases|APH3-PRIME	MEG_1070|Drugs|Aminoglycosides|Aminoglycoside_O-phosphotransferases|APH3-PRIME	MEG_1072|Drugs|Aminoglycosides|Aminoglycoside_O-phosphotransferases|APH3-PRIME	MEG_1075|Drugs|Aminoglycosides|Aminoglycoside_O-phosphotransferases|APH3-PRIME	MEG_1076|Drugs|Aminoglycosides|Aminoglycoside_O-phosphotransferases|APH3-PRIME	MEG_1078|Drugs|Aminoglycosides|Aminoglycoside_O-phosphotransferases|APH3-PRIME	MEG_1079|Drugs|Aminoglycosides|Aminoglycoside_O-phosphotransferases|APH3-PRIME	MEG_1081|Drugs|Aminoglycosides|Aminoglycoside_O-phosphotransferases|APH3-PRIME	MEG_1082|Drugs|Aminoglycosides|Aminoglycoside_O-phosphotransferases|APH4	MEG_1084|Drugs|Aminoglycosides|Aminoglycoside_O-phosphotransferases|APH6	MEG_1085|Drugs|Aminoglycosides|Aminoglycoside_O-phosphotransferases|APH6	MEG_1086|Drugs|Aminoglycosides|Aminoglycoside_O-phosphotransferases|APH6
230321_6836	70	12754	0	0	0	81	0	43	0	2262	0	0	0	0	0	0	0	0	0	0	0	0	581	1345	1350	0	0	0	0	0	0	0	0	0	0	0	0	0	0	378	0	0	0	0	0	0	0	0	0
230321_6837	0	24762	0	0	0	74383	0	220747	0	17441	1874	0	0	0	0	0	0	0	0	0	0	0	4160	9366	10593	0	0	0	0	0	0	0	0	0	0	0	0	0	0	0	0	0	0	0	0	0	0	0	0
230321_6838	0	189536	0	0	0	0	0	0	0	62155	0	1354	0	0	276	919	0	0	0	0	0	0	16602	37317	39184	588	122	303	215	0	329	209	425	651	208	954	0	0	0	0	0	0	0	1739	0	0	415	401	576
230321_6839	227	105907	0	0	0	52	0	0	0	9874	1266	0	0	0	0	0	0	0	0	0	0	0	2319	5799	5544	0	0	0	0	0	0	0	0	0	0	0	0	0	0	0	0	0	0	0	0	0	0	0	0
230321_6840	0	4455	0	0	0	1086	0	661	0	910	0	7	0	0	0	0	0	0	0	0	0	0	297	577	591	0	0	0	0	0	0	0	0	0	0	0	0	0	0	0	0	0	0	0	0	0	0	0	0
230321_6841	0	19981	0	0	0	0	0	0	0	9072	103	7675	0	0	0	0	0	0	0	0	0	1072	2458	4818	5884	0	44	3020	1788	0	3069	2634	2087	3118	1358	0	0	0	0	0	0	227	46	0	0	0	2544	2940	3692
230321_6842	0	10441	0	0	0	895	190	550	0	1172143	0	1272	0	0	208	1024	0	0	101	353	0	0	314846	778827	706157	601	0	251	170	0	268	252	392	515	151	1194	0	0	0	0	0	0	0	1878	0	0	343	487	537
230321_6843	0	38975	0	0	0	0	0	11	0	8229	465	78	0	0	0	0	0	0	0	0	0	0	1840	4956	4827	0	0	18	0	0	22	0	0	52	10	0	0	0	0	0	0	0	0	0	0	0	47	15	27
230321_6844	18420	110057	131563	0	0	3486	0	2286	0	99655	9436	294	0	956	325	993	1315	3937	147	189	147	0	25344	63045	60788	816	435	70	35	0	74	0	96	178	37	1514	0	0	0	0	0	0	362	3192	0	0	99	111	149
230616_7427	5860	54834	8215	2244	0	262623	0	182700	0	37912	142	55	0	0	0	0	0	0	0	0	0	0	11073	25471	24485	0	0	15	18	0	30	0	14	21	0	0	0	0	0	0	0	0	0	0	0	0	0	0	36
230616_7428	0	25022	22423	0	0	0	0	0	0	7834	0	2289	0	0	0	0	0	0	0	0	0	0	2183	4750	4970	0	0	536	328	0	501	513	776	1061	298	0	0	0	0	0	0	0	0	0	0	0	812	803	1005
230616_7429	0	12323	0	0	0	2114	0	1188	0	5138	0	83	0	0	0	0	0	0	0	0	0	0	1463	3460	3312	0	0	19	0	0	18	25	21	47	9	0	0	0	0	0	0	0	8	0	0	0	0	41	23
230616_7430	446	17127	0	0	0	1228	0	689	1412	87045	0	54	0	0	0	0	0	0	86	0	0	0	20880	54295	51755	0	113	20	0	11	19	0	0	0	0	0	0	0	0	0	0	0	81	0	0	0	0	11	28
230616_7431	5771	438945	2227	0	0	795	0	393	0	49140	15241	26818	0	0	0	0	0	0	0	0	0	0	12532	30525	29378	0	0	6395	4069	0	6416	5751	8555	12620	3663	0	0	0	0	0	0	0	0	0	0	0	8201	9128	11249
230616_7432	962	26422	513	0	0	25	0	0	0	36723	0	9740	0	0	0	0	0	0	0	0	0	0	10944	22428	24393	0	0	2405	1500	0	2252	2109	3176	4414	1394	0	0	0	0	0	0	0	0	0	0	22960	3256	3640	4199
230616_7433	0	105845	0	0	602	9799	0	21821	0	48621	182	18	0	0	0	0	0	0	0	0	0	0	14988	31928	31105	0	17	15	0	0	0	0	0	0	0	0	66	0	0	0	66	0	0	0	0	0	0	0	0
230629_7588	73447	23463	109574	0	0	75	0	0	0	131010	545	1401	0	0	0	0	0	0	0	0	0	0	36232	91295	80705	0	0	395	207	0	341	320	462	619	191	23	69	31	14	0	57	0	0	37	84	0	479	447	573
230629_7589	0	4765	0	0	0	0	0	0	0	11101	0	0	0	0	0	0	0	0	0	0	0	0	2989	7044	7004	0	0	0	0	0	0	0	0	0	0	0	0	0	0	0	0	0	0	0	0	0	0	0	0
230629_7590	396	181486	32	1971	0	397	0	1556	0	20284	0	0	0	0	0	0	0	0	0	0	0	0	5688	13385	12694	0	0	0	0	0	0	0	0	0	5	0	0	0	0	0	0	0	0	0	0	0	0	0	0
230629_7591	0	6241	0	0	0	0	0	0	0	0	0	0	0	0	0	0	0	0	0	0	0	0	0	0	0	0	0	0	0	0	0	0	0	0	0	0	0	0	0	0	0	0	0	0	0	0	0	0	0
230629_7592	213	11170	357	0	0	110	0	50	0	19701	0	664	239	34	0	0	419	607	0	386	1020	0	5185	13291	12197	33	182	138	78	0	166	0	188	286	87	0	0	0	0	0	0	0	0	45	0	0	400	158	192
230629_7593	0	9465	0	158	71	0	4879	0	0	27340	0	0	0	0	0	0	0	0	0	0	0	0	8306	18421	17735	0	0	0	0	0	0	0	0	0	0	0	0	0	0	89	0	0	0	0	0	0	0	0	0
230629_7594	0	2732	17	0	0	6807	0	18694	0	132488	0	0	0	0	0	0	0	0	0	0	0	0	47276	101773	83171	26	0	0	0	0	0	0	0	0	0	29	0	0	0	0	0	0	0	0	0	0	0	0	0
230629_7595	547	49356	0	0	0	30430	46	6424	0	13499	57	1166	0	0	0	0	0	0	0	0	0	0	4393	9530	8930	0	0	655	356	0	594	489	202	343	245	0	0	0	0	0	0	0	0	0	0	0	524	530	723
230629_7596	0	130752	0	0	0	0	0	0	0	40013	0	31686	0	0	0	0	0	0	0	0	0	0	10983	25656	24869	0	0	7167	4350	0	6889	6280	9335	13643	4114	0	0	0	0	0	0	0	0	0	0	0	18434	7290	9770
230629_7597	0	71304	0	0	1566	4348	0	3070	0	14790	1034	9932	0	0	0	0	0	0	0	0	0	0	4333	10512	9562	0	0	2643	1393	0	2525	2213	3411	4740	1548	0	0	0	0	0	0	0	0	0	0	0	3257	3414	4326
230629_7598	76	23742	0	0	0	0	0	0	0	16650	380	55404	0	0	0	0	0	0	0	0	0	0	5025	11183	10649	0	0	14170	8756	0	13946	12803	18578	26363	8306	0	0	0	0	0	0	0	0	0	0	0	18595	19557	24410
230629_7599	0	10363	0	0	0	3477	0	2243	0	89637	831	0	0	0	0	0	0	0	0	0	0	0	20919	56088	54368	0	0	0	0	0	0	0	0	0	0	0	0	0	0	0	0	0	0	0	0	0	0	0	0
230629_7600	0	4864	0	0	0	0	0	0	0	3861	0	0	0	0	0	0	0	0	0	0	0	0	1095	2240	2418	0	0	0	0	0	0	0	0	0	0	0	0	0	0	0	0	0	0	0	0	0	0	0	0
230629_7601	5283	138946	7261	0	0	104	0	50	0	133130	677	449	0	0	0	0	0	0	722	114	0	0	55502	91293	95256	0	1205	313	194	0	309	255	122	202	121	0	0	0	0	0	0	0	823	120	0	0	236	290	327
[truncated: 2,168 more columns]
